# Supplementary material for: Cell Adhesion Molecules in Schizophrenia Patients with Metabolic Syndrome
Source: Metabolites. 2023 Mar 2;13(3):376. doi: 10.3390/metabo13030376 (PMC10058418; doi:10.3390/metabo13030376)
Supplement: Supplementary file 1 [file metabolites-13-00376-s001.zip]

Archive with 1 entries (1 files):
- metabolites-2191661-supplementary.pdf
